# Supplementary material for: Rapid, simple and direct detection of Meloidogyne hapla from infected root galls using loop-mediated isothermal amplification combined with FTA technology
Source: Sci Rep. 2017 Apr 3;7:44853. doi: 10.1038/srep44853 (PMC5377304; doi:10.1038/srep44853)
Supplement: Supplementary Table 2 [file srep44853-s2.xls]

## Sheet: Sheet1
Rapid, simple and direct detection of Meloidogyne hapla from infected root galls using loop-mediated isothermal amplification combined with FTA technology
	Huan Peng1, Haibo Long2, Wenkun Huang1, Jing Liu1, Jiangkuan Cui1, Lingan Kong1, Xianqi Hu3, Jianfeng Gu4, Deliang Peng1*
	Supplemental Table 2 . Detection of Meloidogyne hapla in field samples using FTA-LAMP assay
Sample Code	Host	Origin of population	Amplification result a			species identifiedb
			Mh-LAMP	Mh-PCR	ITS
RKN－1	Cowpea	MiYun, BeiJing	–	–	+	Meloidogyne arenaria
RKN－2	Tomato	MiYun, BeiJing	–	–	+	M. incognita
RKN－3	Balsam pear	MiYun, BeiJing	+	+	+	M. hapla
RKN－4	Rose	Haidian, BeiJing	+	+	+	M. hapla
RKN－5	Astragalus adsurgens	Haidian,BeiJing	–	–	+	M. incognita
RKN－6	Tomato	Daxing, BeiJing	–	–	+	M. incognita
RKN－7	Cucumber	Daxing, BeiJing	–	–	+	M. incognita
RKN－8	Peanut	JiaoZhou,ShanDong	+	+	+	M. hapla
RKN－9	Peanut	YanTai,S hanDong	–	–	+	M. arenaria
RKN－10	Peanut	Zaozhuang, ShanDong	+	+	+	M. hapla
RKN－11	Weed	Zaozhuang, ShanDong	–	–	+	M. arenaria
RKN－12	pomegranate	Zaozhuang, ShanDong	–	–	+	M. incognita
RKN－13	Cucumber	SuZhou, AnHui	–	–	+	M. incognita
RKN－14	Tomato	HeXian, AnHui	–	–	+	M. incognita
RKN－15	Balsam pear	GanYu, JiangSu	–	–	+	M. incognita
RKN－16	Platycodon grandiflorum	TaiHe, AnHui	–	–	+	M. incognita
RKN－17	Cucumber	Suzhou, AnHui	–	–	+	M. incognita
RKN－18	cowpea	Hefei, AnHui	–	–	+	M. incognita
RKN－19	Peanut	KunMing, YunNan	+	+	+	M. hapla
RKN－20	Tomato	Xundian, YunNan	–	–	+	M. arenaria
RKN－21	Tobacco	Honghe, YunNan	–	–	+	M. javanica
RKN－22	Potato	Zhaotong, YunNan	–	–	+	M. enterolobii
RKN－23	Pawpaw	Ding'an, HaiNan	–	–	+	M. enterolobii
RKN－24	Pepper	Ding'an, HaiNan	–	–	+	M. incognita
RKN－25	Guava	Ding'an, HaiNan	–	–	+	M. enterolobii
RKN－26	Pacara earpod tree	Haikou，HaiNan	–	–	+	M. enterolobii
RKN－27	Euphorbia tirucalli	Haikou，HaiNan	–	–	+	M. enterolobii
RKN－28	Cucumber	HangZhou,ZheJiang	–	–	+	M. incognita
RKN－29	Tomato	LangFang, HeBei	–	–	+	M. incognita
RKN－30	Cucumber	ChengDu, SiChuan	–	–	+	M. incognita
RKN－31	snakegourd fruit	ChengDu, SiChuan	–	–	+	M. incognita
RKN－32	Tomato	Inner mongolia	–	–	+	M. incognita
RKN－33	Cucumber	AnHui, SiXian	–	–	+	M. incognita
RKN－34	Tomato	SuZhou, AnHui	–	–	+	M. incognita
RKN－35	Tomato	Xuchang Henan	–	–	+	M. incognita
RKN－36	lettuce	Zhengzhou Henan	–	–	+	M. incognita
RKN－37	peach	Zhengzhou Henan	–	–	+	M. incognita
RKN－38	Celery	Guangzhou，Guangdong	–	–	+	M. incognita
RKN－39	Potato	Zhanjiang, Guangdong	–	–	+	M. incognita
RKN－40	Tomato	shanghai	–	–	+	M. incognita
RKN－41	Potato	Xiangyang，Hubei	–	–	+	M. incognita
RKN－42	Cucumber	Yingkou Liaoning	+	+	+	M. incognita and M. hapla
	a Symbols + and - indicate a positive and negative result, respectively
	b Morphologically and molecular indentified
